# Supplementary material for: Behavioral Disruption in Brachionus plicatilis Exposed to Bisphenol A: A Locomotion-Based Assessment
Source: Toxics. 2025 Aug 28;13(9):723. doi: 10.3390/toxics13090723 (PMC12473341; doi:10.3390/toxics13090723)
Supplement: Supplementary file 1 [file toxics-13-00723-s001.zip]

Archive with 1 entries (1 files):
- toxics-3706840-supplementary.pdf
